# Supplementary material for: What makes a bad egg? Egg transcriptome reveals dysregulation of translational machinery and novel fertility genes important for fertilization
Source: BMC Genomics. 2019 Jul 15;20:584. doi: 10.1186/s12864-019-5930-8 (PMC6631549; doi:10.1186/s12864-019-5930-8)
Supplement: Supplementary file 3 — List of differentially expressed genes (DEGs) in bad quality eggs as compared to good quality eggs that were the most modified among the 66 DEGs found by microarray analysis. (XLSX 10 kb) [file 12864_2019_5930_MOESM3_ESM.xlsx]

## Sheet: suppl table s3
Additional file 3: Eight genes that underwent the most drastic changes in the microarray analysis and subjected to qPCR.
Gene Description	Biological Process	P-value	Fold change
ribosome production factor 2 homolog (S. cerevisiae) (rpf2)	Ribosomal large subunit assembly	0.000165	7.81
spondin 1b (spon1b)	Extracellular protein, embryonic neural development	7.78e-05	2.77
tetraspanin 7b (tspan7b)	Cell surface receptor signaling	1.29e-06	2.04
ribosomal protein S27 (rps27)	Ribosome structural component	0.000153	1.9
stimulated by retinoic acid 13 homolog (mouse) (stra13)	DNA repair, kinetochore assembly	0.000167	1.77
reticulon 4 interacting protein 1 (rtn4ip1)	Oxidation/reduction process	7.26e-07	1.74
solute carrier family 29 (nucleoside transporters), member 1a (slc29a1a)	Transmembrane transport	4.76e-05	-2.18
U1 spliceosomal RNA (U1)	Non-coding RNA	0.000165	7.81
U1 spliceosomal RNA (U1)	Non-coding RNA	7.78e-05	2.77
